# Supplementary material for: Identifying molecular targets for reverse aging using integrated network analysis of transcriptomic and epigenomic changes during aging
Source: Sci Rep. 2021 Jun 10;11:12317. doi: 10.1038/s41598-021-91811-1 (PMC8192508; doi:10.1038/s41598-021-91811-1)
Supplement: Supplementary file 2 — Supplementary Tables. [file 41598_2021_91811_MOESM2_ESM.xlsx]

## Sheet: Content
Content
1	Table S1: The 127 DMPs identified in the Methyl-seq analysis
	DMPs that have significant correlation with sample's age and with expression levels of nearby TF genes were identified. (P < 0.05)
	When there are multiple DMPs that correlate with the expression level of a TF gene,
	the DMP with the most significant correlation was selected as the representative.
2	Table S2: The 188 DEGs identified in the RNA-seq analysis
	DEGs that have significant correlation with sample's age were identified. (adjusted P < 0.05)

## Sheet: Supplementary Table S1
DMPs - TF genes				Correlation			P-value
Chrom	Position	Affected Gene	Representative	Methylation - Age	Methylation - Expression	Expression - Age	Methylation - Age	Methylation - Expression	Expression - Age
chr10	61993763	ARID5B	Y	-0.43587	-0.517457	0.307289	0.00138828	0.000100899	0.0282747
chr10	62049339	ARID5B	N	-0.391364	-0.411205	0.307289	0.0045136	0.00272096	0.0282747
chr10	62049189	ARID5B	N	-0.380772	-0.321556	0.307289	0.00584198	0.0213959	0.0282747
chr10	62049193	ARID5B	N	-0.343251	-0.333796	0.307289	0.0136646	0.0166756	0.0282747
chr10	62004300	ARID5B	N	-0.314112	-0.322565	0.307289	0.0247844	0.0209684	0.0282747
chr10	61993791	ARID5B	N	-0.28527	-0.428703	0.307289	0.0424472	0.00169686	0.0282747
chr10	62049170	ARID5B	N	-0.277453	-0.410802	0.307289	0.0487039	0.00274995	0.0282747
chr6	90293512	BACH2	Y	-0.438609	0.384424	-0.298751	0.00128428	0.00534972	0.0332114
chr6	90293536	BACH2	N	-0.316494	0.338186	-0.298751	0.0236544	0.0152137	0.0332114
chr6	89949297	BACH2	N	0.276499	-0.27871	-0.298751	0.0495159	0.0476498	0.0332114
chr14	75522860	BATF	Y	-0.478296	-0.505548	0.331561	0.000385316	0.000154296	0.0174645
chr3	4982187	BHLHE40	Y	-0.492779	-0.389037	0.340746	0.000239182	0.00478018	0.014413
chr3	4982070	BHLHE40	N	-0.45085	-0.289208	0.340746	0.000899599	0.0395545	0.014413
chr3	4982179	BHLHE40	N	-0.444432	-0.340908	0.340746	0.00108599	0.0143636	0.014413
chr3	4981572	BHLHE40	N	-0.397291	-0.294468	0.340746	0.00389252	0.0359456	0.014413
chr3	4982046	BHLHE40	N	-0.357319	-0.424996	0.340746	0.0100501	0.00187932	0.014413
chr3	4983142	BHLHE40	N	-0.35331	-0.281544	0.340746	0.0109845	0.0453421	0.014413
chr12	26124532	BHLHE41	Y	0.313208	-0.295846	-0.331604	0.0252249	0.0350461	0.017449
chr12	111181389	CUX2	Y	-0.33772	0.340555	-0.278171	0.0153638	0.0144715	0.0480993
chr12	111038563	CUX2	N	0.284048	-0.359877	-0.278171	0.0433794	0.00949036	0.0480993
chr3	27720423	EOMES	Y	-0.324327	-0.341472	0.324871	0.0202389	0.0141926	0.0200181
chr13	40481005	FOXO1	Y	-0.318204	0.290811	-0.304582	0.0228701	0.0384242	0.0297691
chr13	40480992	FOXO1	N	-0.295636	0.293579	-0.304582	0.0351825	0.0365353	0.0297691
chr1	41362183	FOXO6	Y	-0.279444	-0.355942	0.324272	0.0470433	0.0103629	0.0202614
chr10	8052319	GATA3	Y	0.392322	0.466796	0.309965	0.00440763	0.000554447	0.02686
chr10	8052603	GATA3	N	0.36697	0.35508	0.309965	0.00807691	0.010563	0.02686
chr10	8052500	GATA3	N	0.365117	0.417927	0.309965	0.00842737	0.00227628	0.02686
chr10	8059550	GATA3	N	0.355831	0.400465	0.309965	0.0103885	0.00359198	0.02686
chr10	8052484	GATA3	N	0.328574	0.420448	0.309965	0.0185683	0.00212687	0.02686
chr10	8046398	GATA3	N	0.321989	0.279411	0.309965	0.0212115	0.0470697	0.02686
chr10	8060253	GATA3	N	0.316077	0.326318	0.309965	0.0238492	0.0194406	0.02686
chr10	8051357	GATA3	N	0.305502	0.396307	0.309965	0.0292541	0.00399012	0.02686
chr10	8052482	GATA3	N	0.278237	0.508674	0.309965	0.0480439	0.000138222	0.02686
chr1	92482614	GFI1	Y	-0.299261	-0.283902	0.397128	0.0328978	0.0434916	0.00390856
chr1	92484476	GFI1	N	0.282763	0.287853	0.397128	0.044378	0.040531	0.00390856
chr14	94768409	GSC	Y	0.52602	0.444013	0.28183	7.36125e-05	0.00109927	0.0451139
chr14	94768319	GSC	N	0.476421	0.382157	0.28183	0.000409225	0.00565077	0.0451139
chr14	94768399	GSC	N	0.369884	0.465593	0.28183	0.00755146	0.000575526	0.0451139
chr14	94768321	GSC	N	0.342301	0.319444	0.28183	0.0139444	0.0223153	0.0451139
chr14	94768485	GSC	N	0.293846	0.351302	0.28183	0.0363575	0.01148	0.0451139
chr17	48608005	HOXB7	Y	0.451816	0.476564	0.454734	0.000874194	0.000407358	0.000801292
chr17	48607996	HOXB7	N	0.449543	0.458492	0.454734	0.000935043	0.000715462	0.000801292
chr17	48607991	HOXB7	N	0.446781	0.460808	0.454734	0.00101408	0.000666777	0.000801292
chr17	48607933	HOXB7	N	0.443425	0.502763	0.454734	0.00111817	0.000170026	0.000801292
chr17	48608007	HOXB7	N	0.410462	0.418251	0.454734	0.00277455	0.00225656	0.000801292
chr17	48608017	HOXB7	N	0.398636	0.492269	0.454734	0.00376256	0.000243324	0.000801292
chr17	48607977	HOXB7	N	0.396211	0.490255	0.454734	0.00399976	0.000260303	0.000801292
chr17	48607983	HOXB7	N	0.392566	0.423747	0.454734	0.00438104	0.00194461	0.000801292
chr17	48607965	HOXB7	N	0.386983	0.44136	0.454734	0.00502685	0.00118688	0.000801292
chr17	48607999	HOXB7	N	0.378922	0.38023	0.454734	0.006106	0.00591824	0.000801292
chr17	48621542	HOXB7	N	0.372357	0.361004	0.454734	0.00712916	0.00925248	0.000801292
chr17	48608002	HOXB7	N	0.371338	0.483614	0.454734	0.00730064	0.000324219	0.000801292
chr17	48607901	HOXB7	N	0.359177	0.427256	0.454734	0.00964078	0.00176612	0.000801292
chr17	48607883	HOXB7	N	0.356007	0.400165	0.454734	0.010348	0.00361953	0.000801292
chr17	48615060	HOXB7	N	0.35195	0.31136	0.454734	0.0113182	0.026146	0.000801292
chr17	48610765	HOXB7	N	-0.342807	-0.32009	0.454734	0.0137947	0.0220304	0.000801292
chr17	48607985	HOXB7	N	0.336138	0.500849	0.454734	0.0158816	0.000181667	0.000801292
chr17	48607893	HOXB7	N	0.322881	0.371986	0.454734	0.0208358	0.00719125	0.000801292
chr17	48621771	HOXB7	N	0.32153	0.45572	0.454734	0.0214071	0.000777917	0.000801292
chr17	48617387	HOXB7	N	0.296538	0.307897	0.454734	0.0346019	0.0279481	0.000801292
chr17	48628628	HOXB7	N	0.29619	0.278441	0.454734	0.0348245	0.047874	0.000801292
chr17	48617972	HOXB7	N	0.294509	0.313555	0.454734	0.0359186	0.0250553	0.000801292
chr17	48621548	HOXB7	N	0.292985	0.297277	0.454734	0.0369347	0.0341322	0.000801292
chr17	48617445	HOXB7	N	0.290566	0.351255	0.454734	0.0385953	0.0114918	0.000801292
chr16	67165555	HSF4	Y	0.470537	0.394022	0.479211	0.000493241	0.00422503	0.000374113
chr16	67165615	HSF4	N	0.358086	0.394509	0.479211	0.00987936	0.00417395	0.000374113
chr16	67165611	HSF4	N	0.306025	0.329459	0.479211	0.0289647	0.0182352	0.000374113
chr16	67165434	HSF4	N	0.290267	0.335561	0.479211	0.0388047	0.0160741	0.000374113
chr19	12885424	KLF1	Y	-0.351636	-0.310825	0.27727	0.0113964	0.0264178	0.0488588
chr22	38214298	MAFF	Y	-0.289491	0.339615	-0.278889	0.0393534	0.0147623	0.0475009
chr15	37097685	MEIS2	Y	0.315333	0.339653	0.292279	0.0241995	0.0147503	0.0374129
chr19	47406906	MEIS3	Y	0.420997	0.453001	0.418446	0.00209557	0.000843895	0.00224478
chr19	47406900	MEIS3	N	0.409692	0.334481	0.418446	0.00283108	0.01644	0.00224478
chr19	47406921	MEIS3	N	0.360985	0.374971	0.418446	0.00925632	0.00670515	0.00224478
chr19	47418081	MEIS3	N	0.286584	0.39317	0.418446	0.0414634	0.00431571	0.00224478
chr4	4862837	MSX1	Y	0.389379	0.348117	0.291038	0.00474014	0.0123055	0.0382666
chr4	4862283	MSX1	N	0.300164	0.342863	0.291038	0.0323485	0.0137783	0.0382666
chr4	4862225	MSX1	N	0.29709	0.382942	0.291038	0.0342506	0.00554496	0.0382666
chr8	127738571	MYC	Y	0.411219	-0.32656	-0.40313	0.00271997	0.0193453	0.00335562
chr20	51561787	NFATC2	Y	0.448829	0.421911	0.332245	0.000954927	0.0020443	0.0172199
chr20	51399992	NFATC2	N	-0.375794	-0.306631	0.332245	0.00657635	0.0286321	0.0172199
chr20	51400204	NFATC2	N	-0.34137	-0.348232	0.332245	0.0142234	0.0122749	0.0172199
chr20	51492899	NFATC2	N	0.312918	0.330707	0.332245	0.0253676	0.0177741	0.0172199
chr20	51400258	NFATC2	N	-0.280639	-0.34788	0.332245	0.0460686	0.0123689	0.0172199
chr20	51492906	NFATC2	N	0.279439	0.287017	0.332245	0.0470473	0.0411435	0.0172199
chr2	100924801	NPAS2	Y	0.382056	-0.456309	-0.314163	0.00566462	0.000764239	0.0247599
chr2	100968396	NPAS2	N	0.326164	-0.362443	-0.314163	0.0195012	0.00895607	0.0247599
chr2	100925130	NPAS2	N	0.289383	-0.442047	-0.314163	0.0394302	0.00116361	0.0247599
chr12	52052763	NR4A1	Y	-0.279043	-0.321362	0.289999	0.0473735	0.0214793	0.0389938
chr14	36663395	PAX9	Y	0.479915	0.314123	0.332327	0.000365696	0.0247789	0.0171906
chr14	36661219	PAX9	N	0.375595	0.503894	0.332327	0.00660729	0.000163466	0.0171906
chr14	36663577	PAX9	N	0.327336	0.431469	0.332327	0.0190425	0.00157116	0.0171906
chr14	36663569	PAX9	N	0.305254	0.353465	0.332327	0.0293919	0.0109471	0.0171906
chr14	36658735	PAX9	N	0.296024	0.471558	0.332327	0.0349317	0.000477624	0.0171906
chr1	24911771	RUNX3	Y	-0.515202	-0.438668	0.300129	0.000109478	0.0012821	0.0323695
chr1	24911704	RUNX3	N	-0.505261	-0.350623	0.300129	0.000155849	0.0116518	0.0323695
chr1	24927648	RUNX3	N	-0.50171	-0.290207	0.300129	0.000176346	0.0388469	0.0323695
chr1	24920431	RUNX3	N	-0.489312	-0.324486	0.300129	0.000268621	0.0201743	0.0323695
chr1	24927658	RUNX3	N	-0.461428	-0.30934	0.300129	0.000654262	0.0271849	0.0323695
chr1	24927638	RUNX3	N	-0.441528	-0.314793	0.300129	0.00118113	0.0244568	0.0323695
chr1	24911802	RUNX3	N	-0.436363	-0.386939	0.300129	0.00136902	0.00503231	0.0323695
chr1	24911713	RUNX3	N	-0.433874	-0.284214	0.300129	0.00146872	0.0432518	0.0323695
chr1	24916797	RUNX3	N	-0.403282	-0.345872	0.300129	0.00334255	0.0129174	0.0323695
chr1	24916745	RUNX3	N	-0.40131	-0.412042	0.300129	0.00351549	0.00266169	0.0323695
chr1	24911852	RUNX3	N	-0.400658	-0.429598	0.300129	0.00357439	0.00165526	0.0323695
chr1	24911809	RUNX3	N	-0.392251	-0.427009	0.300129	0.00441546	0.0017782	0.0323695
chr1	24911780	RUNX3	N	-0.378841	-0.448997	0.300129	0.0061179	0.000950206	0.0323695
chr1	24911799	RUNX3	N	-0.362021	-0.438145	0.300129	0.00904209	0.00130137	0.0323695
chr1	24927670	RUNX3	N	-0.360607	-0.293065	0.300129	0.00933564	0.0368805	0.0323695
chr1	24911861	RUNX3	N	-0.348328	-0.375569	0.300129	0.0122493	0.00661127	0.0323695
chr1	24916791	RUNX3	N	-0.344376	-0.294302	0.300129	0.0133394	0.0360549	0.0323695
chr1	24914394	RUNX3	N	-0.342715	-0.375805	0.300129	0.0138219	0.00657459	0.0323695
chr1	24914447	RUNX3	N	-0.320281	-0.290877	0.300129	0.0219472	0.0383783	0.0323695
chr1	24920477	RUNX3	N	-0.318202	-0.385506	0.300129	0.0228711	0.00521103	0.0323695
chr1	24914374	RUNX3	N	-0.313997	-0.358108	0.300129	0.0248399	0.00987451	0.0323695
chr1	24914433	RUNX3	N	-0.308168	-0.341877	0.300129	0.0278033	0.014071	0.0323695
chr1	24920408	RUNX3	N	-0.290032	-0.29879	0.300129	0.0389702	0.0331878	0.0323695
chr1	24911818	RUNX3	N	-0.288087	-0.447347	0.300129	0.0403607	0.000997425	0.0323695
chr20	328815	SOX12	Y	0.306506	-0.489691	-0.307287	0.0287005	0.000265255	0.0282759
chr17	47735637	TBX21	Y	-0.383207	-0.330185	0.43095	0.0055096	0.0179657	0.0015941
chr17	47735345	TBX21	N	-0.335408	-0.364005	0.43095	0.0161254	0.00864392	0.0015941
chr17	47734988	TBX21	N	-0.313451	-0.325879	0.43095	0.0251057	0.0196143	0.0015941
chr5	134125250	TCF7	Y	-0.512557	0.291533	-0.347596	0.000120394	0.0379241	0.0124451
chr5	134116958	TCF7	N	-0.397857	0.417736	-0.347596	0.00383736	0.00228794	0.0124451
chr5	134123344	TCF7	N	-0.38864	0.44137	-0.347596	0.00482699	0.00118653	0.0124451
chr3	24494147	THRB	Y	0.401151	0.498799	0.314521	0.00352982	0.000194941	0.0245871
chr3	24495001	THRB	N	0.340312	0.290752	0.314521	0.0145461	0.0384657	0.0245871

## Sheet: Supplementary Table S2
entrez_id	gene_symbol	log2FoldChange	P-value	adj. P-value
57124	CD248	-0.0537991	1.19e-20	1.8e-16
6091	ROBO1	-0.0617489	1.55e-18	1.17e-14
57685	CACHD1	-0.0492986	7.97e-18	4.01e-14
54674	LRRN3	-0.0508218	9.75e-16	3.68e-12
4897	NRCAM	-0.0625472	4.1e-15	1.24e-11
2199	FBLN2	-0.0395163	9.18e-15	2.31e-11
2770	GNAI1	-0.0297565	2.88e-10	6.21e-07
50944	SHANK1	-0.0560263	3.76e-10	7.1e-07
23208	SYT11	0.0167012	1.12e-09	1.88e-06
80128	TRIM46	0.0159215	2.19e-09	3.3e-06
6425	SFRP5	-0.0439582	3.46e-09	4.74e-06
5159	PDGFRB	0.0331319	9.7e-09	1.22e-05
4747	NEFL	0.0359073	1.81e-08	2.1e-05
95681	CEP41	-0.0152449	2.7e-08	2.91e-05
26960	NBEA	-0.0233004	3.98e-08	4e-05
2302	FOXJ1	-0.0427932	4.32e-08	4.08e-05
9143	SYNGR3	0.0276586	4.82e-08	4.28e-05
50649	ARHGEF4	-0.0233167	6.9e-08	5.79e-05
140862	ISM1	0.0279225	2.06e-07	0.000163628
10290	SPEG	-0.023173	3.23e-07	0.000243817
5152	PDE9A	-0.0254615	3.42e-07	0.000245656
4884	NPTX1	0.0328697	3.61e-07	0.000247417
4925	NUCB2	-0.0123079	4.22e-07	0.000277054
6304	SATB1	-0.0105244	4.82e-07	0.000292898
9242	MSC	0.0245126	5.04e-07	0.000292898
4232	MEST	-0.0197887	5.53e-07	0.000308911
9241	NOG	-0.0326289	7.71e-07	0.00041585
229	ALDOB	-0.0915689	8.56e-07	0.000445718
3655	ITGA6	-0.0144792	9.42e-07	0.000473961
6594	SMARCA1	-0.0391298	1.22e-06	0.000592493
1123	CHN1	0.027697	1.3e-06	0.000612391
117247	SLC16A10	-0.024129	1.42e-06	0.000628549
149175	MANEAL	0.0163373	1.59e-06	0.000687731
2696	GIPR	0.0152376	1.76e-06	0.000736342
126259	TMIGD2	-0.0222238	1.86e-06	0.000758472
23612	PHLDA3	0.0337888	2.06e-06	0.000818431
10046	MAMLD1	0.0213991	2.11e-06	0.000818431
51176	LEF1	-0.0173296	2.3e-06	0.000825689
1908	EDN3	0.0349696	2.35e-06	0.000825689
1237	CCR8	0.0288769	2.34e-06	0.000825689
1846	DUSP4	0.019785	2.44e-06	0.000838759
374946	DRAXIN	0.0345964	2.73e-06	0.000915266
6322	SCML1	-0.0193605	3.11e-06	0.00101944
388849	CCDC188	0.0214736	3.21e-06	0.0010299
84733	CBX2	-0.02146	3.39e-06	0.00104586
26056	RAB11FIP5	0.0171412	3.78e-06	0.00114044
4674	NAP1L2	0.0164792	4.23e-06	0.00125346
9823	ARMCX2	-0.0130794	4.51e-06	0.00130983
387509	GPR153	0.0272756	5.25e-06	0.00146761
4753	NELL2	-0.0195787	6.01e-06	0.00164836
22866	CNKSR2	-0.0167815	6.84e-06	0.00179254
10360	NPM3	-0.0153219	7.4e-06	0.00189437
3198	HOXA1	0.0255372	8.33e-06	0.00209587
4222	MEOX1	0.0222684	8.49e-06	0.00209994
926	CD8B	-0.0198411	8.66e-06	0.00210822
57282	SLC4A10	-0.0429605	8.81e-06	0.00211126
197135	PATL2	0.0145328	9.47e-06	0.00223343
55359	STYK1	0.0237401	1.21e-05	0.00281025
57732	ZFYVE28	0.0147646	1.27e-05	0.00285508
221476	PI16	0.0160564	1.25e-05	0.00285508
84293	PRXL2A	-0.0131797	1.29e-05	0.00285508
814	CAMK4	-0.0161053	1.32e-05	0.00289453
5641	LGMN	-0.0125789	1.38e-05	0.00298652
8787	RGS9	0.0201386	1.47e-05	0.00312877
343413	FCRL6	0.018009	1.54e-05	0.00322393
4646	MYO6	0.0302575	1.58e-05	0.00327524
66002	CYP4F12	0.0199032	1.7e-05	0.00346071
8038	ADAM12	-0.0265609	2.01e-05	0.00404032
165186	TOGARAM2	0.0141104	2.08e-05	0.00413241
285386	TPRG1	0.019309	2.47e-05	0.00484271
57128	LYRM4	-0.0108346	2.52e-05	0.00487143
10071	MUC12	0.0230505	2.62e-05	0.00500494
92106	OXNAD1	-0.0148152	2.67e-05	0.00503286
10223	GPA33	-0.0163268	2.94e-05	0.00548606
3486	IGFBP3	0.0210333	3.54e-05	0.00636672
1896	EDA	0.0227838	3.73e-05	0.00662749
132014	IL17RE	-0.0199615	3.88e-05	0.0067342
1233	CCR4	0.0135632	4.07e-05	0.00698476
9891	NUAK1	0.038148	4.39e-05	0.00741625
90668	CARMIL3	0.0237072	4.42e-05	0.00741625
79899	PRR5L	0.0133073	4.79e-05	0.00795176
114112	TXNRD3	-0.0226018	5.16e-05	0.00836979
2149	F2R	0.0146561	5.12e-05	0.00836979
340526	RTL5	0.0131409	5.25e-05	0.00843774
23138	N4BP3	-0.0159553	5.58e-05	0.00877675
54463	RETREG1	-0.0125104	5.89e-05	0.00916961
57463	AMIGO1	-0.0111389	6.25e-05	0.00943403
1524	CX3CR1	0.0134354	6.25e-05	0.00943403
80326	WNT10A	0.0164371	6.73e-05	0.0100571
55605	KIF21A	0.0124315	7.09e-05	0.0104929
1942	EFNA1	-0.0221017	7.4e-05	0.0108472
50512	PODXL2	-0.0139785	7.54e-05	0.0109385
163747	LEXM	0.0205981	8.12e-05	0.0113548
4907	NT5E	-0.0186925	8.2e-05	0.0113548
2317	FLNB	-0.011467	7.95e-05	0.0113548
128178	EDARADD	0.0178811	8.12e-05	0.0113548
89927	BMERB1	0.0239537	8.62e-05	0.0118337
2775	GNAO1	0.0156486	8.81e-05	0.0119871
3983	ABLIM1	-0.0115916	8.97e-05	0.0120906
342667	STAC2	-0.0635237	9.2e-05	0.0122936
6915	TBXA2R	-0.0152831	9.55e-05	0.0124242
152789	JAKMIP1	0.021923	9.46e-05	0.0124242
166647	ADGRA3	-0.0240247	0.000103116	0.0132568
6489	ST8SIA1	0.0156395	0.000103623	0.0132568
970	CD70	0.018223	0.00010626	0.0134798
22981	NINL	0.0293679	0.000110854	0.0139454
51332	SPTBN5	0.0152643	0.000113374	0.0140286
3248	HPGD	-0.0148406	0.000112554	0.0140286
9560	CCL4L2	0.0269146	0.000115765	0.0140935
9315	NREP	-0.0105248	0.000118258	0.0141685
9289	ADGRG1	0.0198806	0.000123781	0.0147133
221002	RASGEF1A	0.0126213	0.000129052	0.0152201
56109	PCDHGA6	0.026315	0.000130954	0.0153246
201633	TIGIT	0.014634	0.000135032	0.0156803
8857	FCGBP	-0.0196058	0.000141465	0.0161784
83998	REG4	-0.0342881	0.000141218	0.0161784
55423	SIRPG	-0.0105424	0.000150738	0.0171093
7036	TFR2	0.0125121	0.000157831	0.0177807
2719	GPC3	-0.049298	0.000169273	0.0187894
3299	HSF4	0.0138948	0.000175249	0.0193106
10913	EDAR	-0.0216381	0.000183733	0.0200988
26119	LDLRAP1	-0.0118291	0.000197698	0.0211663
21	ABCA3	0.0100727	0.000197254	0.0211663
54885	TBC1D8B	0.0190101	0.000200696	0.0212367
631	BFSP1	0.0196292	0.000209021	0.0216988
7483	WNT9A	0.0263171	0.000210799	0.0216988
3572	IL6ST	-0.0123175	0.000206989	0.0216988
1768	DNAH6	-0.0206047	0.000211296	0.0216988
5924	RASGRF2	-0.0100814	0.000215656	0.0218528
1236	CCR7	-0.0140604	0.000216103	0.0218528
84327	ZBED3	-0.0123046	0.000219202	0.0219143
5270	SERPINE2	-0.0212139	0.000239958	0.0238316
25759	SHC2	-0.0355937	0.000258866	0.0253271
57060	PCBP4	0.0112464	0.000263511	0.0253373
164668	APOBEC3H	0.0160018	0.000263264	0.0253373
6875	TAF4B	-0.011958	0.000272707	0.0254123
79148	MMP28	-0.0283593	0.000271268	0.0254123
114928	GPRASP2	-0.0138641	0.000275484	0.0255136
114827	FHAD1	0.0169093	0.000295176	0.0268432
158248	TTC16	0.0166092	0.000293899	0.0268432
340351	AGBL3	-0.0155667	0.000299521	0.0268716
11098	PRSS23	0.0184396	0.000302126	0.0268716
7010	TEK	0.033485	0.000304389	0.0268716
27087	B3GAT1	0.0239587	0.00030007	0.0268716
340152	ZC3H12D	0.010878	0.000306282	0.0268816
339366	ADAMTSL5	0.0176243	0.000312659	0.0272826
23237	ARC	0.028411	0.000315379	0.0273619
4008	LMO7	-0.0117139	0.000317807	0.0274149
64097	EPB41L4A	0.0211415	0.000322059	0.0276239
1266	CNN3	-0.0153414	0.000327257	0.0279111
57125	PLXDC1	-0.0149793	0.000335628	0.0284642
84443	FRMPD3	0.0164975	0.000340432	0.0287104
2121	EVC	0.0184629	0.00036449	0.0305303
5521	PPP2R2B	0.0127957	0.000366056	0.0305303
5324	PLAG1	-0.0138625	0.000386217	0.0318598
3902	LAG3	0.0157594	0.00039023	0.031985
3818	KLKB1	0.0178797	0.000391973	0.031985
11076	TPPP	0.0137059	0.000401664	0.0325277
23491	CES3	0.055018	0.000424112	0.0338751
389813	AJM1	0.0178339	0.000428966	0.0340825
79931	TNIP3	0.0191178	0.000441945	0.0346297
1240	CMKLR1	0.0133658	0.000441829	0.0346297
51148	CERCAM	0.0258823	0.000443562	0.0346297
7837	PXDN	-0.0385163	0.000450534	0.0347003
41	ASIC1	-0.0328352	0.000465479	0.0353109
10316	NMUR1	0.0175019	0.000471996	0.035449
9737	GPRASP1	-0.0107297	0.00049013	0.0366288
3849	KRT2	-0.0328875	0.000504136	0.0369589
81563	C1orf21	0.0133825	0.000504341	0.0369589
197257	LDHD	0.0189561	0.000526083	0.0381815
139189	DGKK	0.0243484	0.000539655	0.0389791
84033	OBSCN	-0.0133492	0.000559486	0.0402191
388591	RNF207	0.0153411	0.000579238	0.0414416
84889	SLC7A3	-0.0732521	0.00060118	0.0427767
338596	ST8SIA6	0.011861	0.000603566	0.0427767
2914	GRM4	-0.048378	0.000615639	0.042828
22807	IKZF2	-0.0140018	0.000613623	0.042828
85379	KIAA1671	0.0185399	0.000612889	0.042828
57643	ZSWIM5	0.0132693	0.000647683	0.0446457
137209	ZNF572	-0.0131432	0.000687299	0.0467364
158056	MAMDC4	0.013161	0.000696423	0.0471444
2912	GRM2	0.0216314	0.000702078	0.047315
4060	LUM	-0.0616085	0.000719872	0.0482986
50943	FOXP3	0.0116678	0.000734529	0.0488478
3458	IFNG	0.0211277	0.000757341	0.0497555
1762	DMWD	0.0104334	0.000761234	0.0497555
27345	KCNMB4	-0.0197266	0.000753489	0.0497555
5141	PDE4A	0.0104071	0.000761362	0.0497555
